# Supplementary material for: A putative lipase gene EXTRA GLUME1 regulates both empty-glume fate and spikelet development in rice
Source: Plant J. 2008 Nov 7;57(4):593–605. doi: 10.1111/j.1365-313X.2008.03710.x (PMC2667685; doi:10.1111/j.1365-313X.2008.03710.x)
Supplement: Supplementary file 2 [file tpj0057-0593-SD2.xls]

## Sheet: 2ng
Sample	fold-change	standard-error
Root	17.5239	3.3023
Stem	1	0
Leaf	16.2371	0.544802
Inflorescence	14.5065	1.57084
Flower	140.581	8.75565
Seed	1.39288	0.0195972

## Sheet: 12-14-05
SDS 2.2	AQ Results	1
Filename	2005-12-14
PlateID
Assay Type	Absolute Quantification
Run DateTime	2001-11-09 01:00:46
Operator
ThermalCycleParams
Sample Information
Well	Sample Name	Detector Name	Reporter	Task	Ct	Quantity	Qty Mean	Qty StdDev	Ct Mean	Ct StdDev	Baseline Type	Baseline Start	Baseline Stop	Threshold Type	Threshold
19	B7	18s H0.1ng	SYBR	Unknown	24.5628						Manual	3	15	Manual	0.2
20	B8	18s H0.1ng	SYBR	Unknown	24.6587						Manual	3	15	Manual	0.2
21	B9	18s H0.1ng	SYBR	Unknown	24.4292						Manual	3	15	Manual	0.2
Slope		cycles/log decade
Y-Intercept
R^2
Well	Sample Name	Detector Name	Reporter	Task	Ct	Quantity	Qty Mean	Qty StdDev	Ct Mean	Ct StdDev	Baseline Type	Baseline Start	Baseline Stop	Threshold Type	Threshold
16	B4	18s H0.5ng	SYBR	Unknown	30.7606						Manual	3	15	Manual	0.2
17	B5	18s H0.5ng	SYBR	Unknown	24.7677						Manual	3	15	Manual	0.2
18	B6	18s H0.5ng	SYBR	Unknown	24.1327						Manual	3	15	Manual	0.2
Slope		cycles/log decade
Y-Intercept
R^2
Well	Sample Name	Detector Name	Reporter	Task	Ct	Quantity	Qty Mean	Qty StdDev	Ct Mean	Ct StdDev	Baseline Type	Baseline Start	Baseline Stop	Threshold Type	Threshold
13	B1	18s H1ng	SYBR	Unknown	Undetermined						Manual	3	15	Manual	0.2
14	B2	18s H1ng	SYBR	Unknown	Undetermined						Manual	3	15	Manual	0.2
15	B3	18s H1ng	SYBR	Unknown	Undetermined						Manual	3	15	Manual	0.2
Slope		cycles/log decade
Y-Intercept
R^2
Well	Sample Name	Detector Name	Reporter	Task	Ct	Quantity	Qty Mean	Qty StdDev	Ct Mean	Ct StdDev	Baseline Type	Baseline Start	Baseline Stop	Threshold Type	Threshold
7	A7	18s Q0.1ng	SYBR	Unknown	26.887						Manual	3	15	Manual	0.2
8	A8	18s Q0.1ng	SYBR	Unknown	26.9884						Manual	3	15	Manual	0.2
9	A9	18s Q0.1ng	SYBR	Unknown	26.8607						Manual	3	15	Manual	0.2
Slope		cycles/log decade
Y-Intercept
R^2
Well	Sample Name	Detector Name	Reporter	Task	Ct	Quantity	Qty Mean	Qty StdDev	Ct Mean	Ct StdDev	Baseline Type	Baseline Start	Baseline Stop	Threshold Type	Threshold
4	A4	18s Q0.5ng	SYBR	Unknown	26.8204						Manual	3	15	Manual	0.2
5	A5	18s Q0.5ng	SYBR	Unknown	26.8651						Manual	3	15	Manual	0.2
6	A6	18s Q0.5ng	SYBR	Unknown	26.8093						Manual	3	15	Manual	0.2
Slope		cycles/log decade
Y-Intercept
R^2
Well	Sample Name	Detector Name	Reporter	Task	Ct	Quantity	Qty Mean	Qty StdDev	Ct Mean	Ct StdDev	Baseline Type	Baseline Start	Baseline Stop	Threshold Type	Threshold
1	A1	18s Q1ng	SYBR	Unknown	15.2229						Manual	3	15	Manual	0.2
2	A2	18s Q1ng	SYBR	Unknown	15.2436						Manual	3	15	Manual	0.2
3	A3	18s Q1ng	SYBR	Unknown	15.3627						Manual	3	15	Manual	0.2
Slope		cycles/log decade
Y-Intercept
R^2
Well	Sample Name	Detector Name	Reporter	Task	Ct	Quantity	Qty Mean	Qty StdDev	Ct Mean	Ct StdDev	Baseline Type	Baseline Start	Baseline Stop	Threshold Type	Threshold
Slope		cycles/log decade
Y-Intercept
R^2
Well	Sample Name	Detector Name	Reporter	Task	Ct	Quantity	Qty Mean	Qty StdDev	Ct Mean	Ct StdDev	Baseline Type	Baseline Start	Baseline Stop	Threshold Type	Threshold
Slope		cycles/log decade
Y-Intercept
R^2
Well	Sample Name	Detector Name	Reporter	Task	Ct	Quantity	Qty Mean	Qty StdDev	Ct Mean	Ct StdDev	Baseline Type	Baseline Start	Baseline Stop	Threshold Type	Threshold
61	F1	1H 1ng	SYBR	Unknown	Undetermined						Manual	3	15	Manual	0.2
62	F2	1H 1ng	SYBR	Unknown	Undetermined						Manual	3	15	Manual	0.2
63	F3	1H 1ng	SYBR	Unknown	Undetermined						Manual	3	15	Manual	0.2
Slope		cycles/log decade
Y-Intercept
R^2
Well	Sample Name	Detector Name	Reporter	Task	Ct	Quantity	Qty Mean	Qty StdDev	Ct Mean	Ct StdDev	Baseline Type	Baseline Start	Baseline Stop	Threshold Type	Threshold
10	A10	1NTC	SYBR	Unknown	19.9301						Manual	3	15	Manual	0.2
11	A11	1NTC	SYBR	Unknown	19.9544						Manual	3	15	Manual	0.2
64	F4	1NTC	SYBR	Unknown	23.9554						Manual	3	15	Manual	0.2
65	F5	1NTC	SYBR	Unknown	24.6071						Manual	3	15	Manual	0.2
66	F6	1NTC	SYBR	Unknown	24.7164						Manual	3	15	Manual	0.2
67	F7	1NTC	SYBR	Unknown	24.2285						Manual	3	15	Manual	0.2
68	F8	1NTC	SYBR	Unknown	24.2029						Manual	3	15	Manual	0.2
69	F9	1NTC	SYBR	Unknown	24.3721						Manual	3	15	Manual	0.2
70	F10	1NTC	SYBR	Unknown	17.2286						Manual	3	15	Manual	0.2
71	F11	1NTC	SYBR	Unknown	17.5784						Manual	3	15	Manual	0.2
72	F12	1NTC	SYBR	Unknown	18.0679						Manual	3	15	Manual	0.2
73	G1	1NTC	SYBR	Unknown	15.7622						Manual	3	15	Manual	0.2
74	G2	1NTC	SYBR	Unknown	15.3722						Manual	3	15	Manual	0.2
75	G3	1NTC	SYBR	Unknown	15.8483						Manual	3	15	Manual	0.2
76	G4	1NTC	SYBR	Unknown	25.7143						Manual	3	15	Manual	0.2
77	G5	1NTC	SYBR	Unknown	25.8855						Manual	3	15	Manual	0.2
78	G6	1NTC	SYBR	Unknown	26.336						Manual	3	15	Manual	0.2
79	G7	1NTC	SYBR	Unknown	26.1212						Manual	3	15	Manual	0.2
80	G8	1NTC	SYBR	Unknown	25.9642						Manual	3	15	Manual	0.2
81	G9	1NTC	SYBR	Unknown	26.1133						Manual	3	15	Manual	0.2
82	G10	1NTC	SYBR	Unknown	20.1678						Manual	3	15	Manual	0.2
83	G11	1NTC	SYBR	Unknown	20.0173						Manual	3	15	Manual	0.2
84	G12	1NTC	SYBR	Unknown	20.2322						Manual	3	15	Manual	0.2
85	H1	1NTC	SYBR	Unknown	Undetermined						Manual	3	15	Manual	0.2
86	H2	1NTC	SYBR	Unknown	Undetermined						Manual	3	15	Manual	0.2
87	H3	1NTC	SYBR	Unknown	Undetermined						Manual	3	15	Manual	0.2
88	H4	1NTC	SYBR	Unknown	24.3088						Manual	3	15	Manual	0.2
89	H5	1NTC	SYBR	Unknown	24.8181						Manual	3	15	Manual	0.2
90	H6	1NTC	SYBR	Unknown	25.6741						Manual	3	15	Manual	0.2
91	H7	1NTC	SYBR	Unknown	24.1474						Manual	3	15	Manual	0.2
92	H8	1NTC	SYBR	Unknown	24.0885						Manual	3	15	Manual	0.2
93	H9	1NTC	SYBR	Unknown	24.7922						Manual	3	15	Manual	0.2
94	H10	1NTC	SYBR	Unknown	17.6716						Manual	3	15	Manual	0.2
95	H11	1NTC	SYBR	Unknown	19.5143						Manual	3	15	Manual	0.2
96	H12	1NTC	SYBR	Unknown	17.915						Manual	3	15	Manual	0.2
Slope		cycles/log decade
Y-Intercept
R^2
Well	Sample Name	Detector Name	Reporter	Task	Ct	Quantity	Qty Mean	Qty StdDev	Ct Mean	Ct StdDev	Baseline Type	Baseline Start	Baseline Stop	Threshold Type	Threshold
49	E1	1Q 0.1ng	SYBR	Unknown	17.1017						Manual	3	15	Manual	0.2
50	E2	1Q 0.1ng	SYBR	Unknown	15.5088						Manual	3	15	Manual	0.2
51	E3	1Q 0.1ng	SYBR	Unknown	15.6753						Manual	3	15	Manual	0.2
Slope		cycles/log decade
Y-Intercept
R^2
Well	Sample Name	Detector Name	Reporter	Task	Ct	Quantity	Qty Mean	Qty StdDev	Ct Mean	Ct StdDev	Baseline Type	Baseline Start	Baseline Stop	Threshold Type	Threshold
37	D1	1Q 0.5ng	SYBR	Unknown	Undetermined						Manual	3	15	Manual	0.2
38	D2	1Q 0.5ng	SYBR	Unknown	Undetermined						Manual	3	15	Manual	0.2
39	D3	1Q 0.5ng	SYBR	Unknown	Undetermined						Manual	3	15	Manual	0.2
Slope		cycles/log decade
Y-Intercept
R^2
Well	Sample Name	Detector Name	Reporter	Task	Ct	Quantity	Qty Mean	Qty StdDev	Ct Mean	Ct StdDev	Baseline Type	Baseline Start	Baseline Stop	Threshold Type	Threshold
25	C1	1Q1ng	SYBR	Unknown	Undetermined						Manual	3	15	Manual	0.2
26	C2	1Q1ng	SYBR	Unknown	15.6408						Manual	3	15	Manual	0.2
27	C3	1Q1ng	SYBR	Unknown	16.3018						Manual	3	15	Manual	0.2
Slope		cycles/log decade
Y-Intercept
R^2
Well	Sample Name	Detector Name	Reporter	Task	Ct	Quantity	Qty Mean	Qty StdDev	Ct Mean	Ct StdDev	Baseline Type	Baseline Start	Baseline Stop	Threshold Type	Threshold
Slope		cycles/log decade
Y-Intercept
R^2
Well	Sample Name	Detector Name	Reporter	Task	Ct	Quantity	Qty Mean	Qty StdDev	Ct Mean	Ct StdDev	Baseline Type	Baseline Start	Baseline Stop	Threshold Type	Threshold
Slope		cycles/log decade
Y-Intercept
R^2
Well	Sample Name	Detector Name	Reporter	Task	Ct	Quantity	Qty Mean	Qty StdDev	Ct Mean	Ct StdDev	Baseline Type	Baseline Start	Baseline Stop	Threshold Type	Threshold
Slope		cycles/log decade
Y-Intercept
R^2
Well	Sample Name	Detector Name	Reporter	Task	Ct	Quantity	Qty Mean	Qty StdDev	Ct Mean	Ct StdDev	Baseline Type	Baseline Start	Baseline Stop	Threshold Type	Threshold
12	A12	2NTC	SYBR	Unknown	22.3077						Manual	3	15	Manual	0.2
24	B12	2NTC	SYBR	Unknown	17.1749						Manual	3	15	Manual	0.2
Slope		cycles/log decade
Y-Intercept
R^2
Well	Sample Name	Detector Name	Reporter	Task	Ct	Quantity	Qty Mean	Qty StdDev	Ct Mean	Ct StdDev	Baseline Type	Baseline Start	Baseline Stop	Threshold Type	Threshold
52	E4	2Q 0.1ng	SYBR	Unknown	22.3314						Manual	3	15	Manual	0.2
53	E5	2Q 0.1ng	SYBR	Unknown	22.8125						Manual	3	15	Manual	0.2
54	E6	2Q 0.1ng	SYBR	Unknown	22.7246						Manual	3	15	Manual	0.2
Slope		cycles/log decade
Y-Intercept
R^2
Well	Sample Name	Detector Name	Reporter	Task	Ct	Quantity	Qty Mean	Qty StdDev	Ct Mean	Ct StdDev	Baseline Type	Baseline Start	Baseline Stop	Threshold Type	Threshold
40	D4	2Q 0.5ng	SYBR	Unknown	24.3891						Manual	3	15	Manual	0.2
41	D5	2Q 0.5ng	SYBR	Unknown	24.2926						Manual	3	15	Manual	0.2
42	D6	2Q 0.5ng	SYBR	Unknown	24.8534						Manual	3	15	Manual	0.2
Slope		cycles/log decade
Y-Intercept
R^2
Well	Sample Name	Detector Name	Reporter	Task	Ct	Quantity	Qty Mean	Qty StdDev	Ct Mean	Ct StdDev	Baseline Type	Baseline Start	Baseline Stop	Threshold Type	Threshold
28	C4	2Q 1ng	SYBR	Unknown	23.5305						Manual	3	15	Manual	0.2
29	C5	2Q 1ng	SYBR	Unknown	23.4339						Manual	3	15	Manual	0.2
30	C6	2Q 1ng	SYBR	Unknown	23.8886						Manual	3	15	Manual	0.2
Slope		cycles/log decade
Y-Intercept
R^2
Well	Sample Name	Detector Name	Reporter	Task	Ct	Quantity	Qty Mean	Qty StdDev	Ct Mean	Ct StdDev	Baseline Type	Baseline Start	Baseline Stop	Threshold Type	Threshold
Slope		cycles/log decade
Y-Intercept
R^2
Well	Sample Name	Detector Name	Reporter	Task	Ct	Quantity	Qty Mean	Qty StdDev	Ct Mean	Ct StdDev	Baseline Type	Baseline Start	Baseline Stop	Threshold Type	Threshold
Slope		cycles/log decade
Y-Intercept
R^2
Well	Sample Name	Detector Name	Reporter	Task	Ct	Quantity	Qty Mean	Qty StdDev	Ct Mean	Ct StdDev	Baseline Type	Baseline Start	Baseline Stop	Threshold Type	Threshold
Slope		cycles/log decade
Y-Intercept
R^2
Well	Sample Name	Detector Name	Reporter	Task	Ct	Quantity	Qty Mean	Qty StdDev	Ct Mean	Ct StdDev	Baseline Type	Baseline Start	Baseline Stop	Threshold Type	Threshold
22	B10	3NTC	SYBR	Unknown	17.2728						Manual	3	15	Manual	0.2
Slope		cycles/log decade
Y-Intercept
R^2
Well	Sample Name	Detector Name	Reporter	Task	Ct	Quantity	Qty Mean	Qty StdDev	Ct Mean	Ct StdDev	Baseline Type	Baseline Start	Baseline Stop	Threshold Type	Threshold
55	E7	3Q 0.1ng	SYBR	Unknown	23.5356						Manual	3	15	Manual	0.2
56	E8	3Q 0.1ng	SYBR	Unknown	23.2757						Manual	3	15	Manual	0.2
57	E9	3Q 0.1ng	SYBR	Unknown	23.178						Manual	3	15	Manual	0.2
Slope		cycles/log decade
Y-Intercept
R^2
Well	Sample Name	Detector Name	Reporter	Task	Ct	Quantity	Qty Mean	Qty StdDev	Ct Mean	Ct StdDev	Baseline Type	Baseline Start	Baseline Stop	Threshold Type	Threshold
43	D7	3Q 0.5ng	SYBR	Unknown	23.886						Manual	3	15	Manual	0.2
44	D8	3Q 0.5ng	SYBR	Unknown	23.6283						Manual	3	15	Manual	0.2
45	D9	3Q 0.5ng	SYBR	Unknown	23.6353						Manual	3	15	Manual	0.2
Slope		cycles/log decade
Y-Intercept
R^2
Well	Sample Name	Detector Name	Reporter	Task	Ct	Quantity	Qty Mean	Qty StdDev	Ct Mean	Ct StdDev	Baseline Type	Baseline Start	Baseline Stop	Threshold Type	Threshold
31	C7	3Q 1ng	SYBR	Unknown	23.7134						Manual	3	15	Manual	0.2
32	C8	3Q 1ng	SYBR	Unknown	23.9632						Manual	3	15	Manual	0.2
33	C9	3Q 1ng	SYBR	Unknown	23.5471						Manual	3	15	Manual	0.2
Slope		cycles/log decade
Y-Intercept
R^2
Well	Sample Name	Detector Name	Reporter	Task	Ct	Quantity	Qty Mean	Qty StdDev	Ct Mean	Ct StdDev	Baseline Type	Baseline Start	Baseline Stop	Threshold Type	Threshold
Slope		cycles/log decade
Y-Intercept
R^2
Well	Sample Name	Detector Name	Reporter	Task	Ct	Quantity	Qty Mean	Qty StdDev	Ct Mean	Ct StdDev	Baseline Type	Baseline Start	Baseline Stop	Threshold Type	Threshold
Slope		cycles/log decade
Y-Intercept
R^2
Well	Sample Name	Detector Name	Reporter	Task	Ct	Quantity	Qty Mean	Qty StdDev	Ct Mean	Ct StdDev	Baseline Type	Baseline Start	Baseline Stop	Threshold Type	Threshold
Slope		cycles/log decade
Y-Intercept
R^2
Well	Sample Name	Detector Name	Reporter	Task	Ct	Quantity	Qty Mean	Qty StdDev	Ct Mean	Ct StdDev	Baseline Type	Baseline Start	Baseline Stop	Threshold Type	Threshold
23	B11	4NTC	SYBR	Unknown	17.3138						Manual	3	15	Manual	0.2
Slope		cycles/log decade
Y-Intercept
R^2
Well	Sample Name	Detector Name	Reporter	Task	Ct	Quantity	Qty Mean	Qty StdDev	Ct Mean	Ct StdDev	Baseline Type	Baseline Start	Baseline Stop	Threshold Type	Threshold
58	E10	4Q 0.1ng	SYBR	Unknown	17.0442						Manual	3	15	Manual	0.2
59	E11	4Q 0.1ng	SYBR	Unknown	16.9932						Manual	3	15	Manual	0.2
60	E12	4Q 0.1ng	SYBR	Unknown	16.897						Manual	3	15	Manual	0.2
Slope		cycles/log decade
Y-Intercept
R^2
Well	Sample Name	Detector Name	Reporter	Task	Ct	Quantity	Qty Mean	Qty StdDev	Ct Mean	Ct StdDev	Baseline Type	Baseline Start	Baseline Stop	Threshold Type	Threshold
46	D10	4Q 0.5ng	SYBR	Unknown	20.0306						Manual	3	15	Manual	0.2
47	D11	4Q 0.5ng	SYBR	Unknown	19.9179						Manual	3	15	Manual	0.2
48	D12	4Q 0.5ng	SYBR	Unknown	19.82						Manual	3	15	Manual	0.2
Slope		cycles/log decade
Y-Intercept
R^2
Well	Sample Name	Detector Name	Reporter	Task	Ct	Quantity	Qty Mean	Qty StdDev	Ct Mean	Ct StdDev	Baseline Type	Baseline Start	Baseline Stop	Threshold Type	Threshold
34	C10	4Q 1ng	SYBR	Unknown	17.9929						Manual	3	15	Manual	0.2
35	C11	4Q 1ng	SYBR	Unknown	26.6551						Manual	3	15	Manual	0.2
36	C12	4Q 1ng	SYBR	Unknown	17.7205						Manual	3	15	Manual	0.2
Slope		cycles/log decade
Y-Intercept
R^2
